# Supplementary material for: OBM-RFEcv: An adaptive ensemble model for monitoring key growth indicators of Gerbera using multi-spectral image fusion features
Source: PLoS One. 2025 May 20;20(5):e0322851. doi: 10.1371/journal.pone.0322851 (PMC12091738; doi:10.1371/journal.pone.0322851)
Supplement: S1 File — (XLSX) [file pone.0322851.s001.xlsx]

## Sheet: Sheet1
201.479	0.198175	0.0286492	0.868604	0.00057456	13.2	46	0.0032	2.92
241.051	0.151505	0.0266199	0.851094	0.000565781	22.7	44.2	0.0029	3.32
189.482	0.194432	0.0256129	0.848666	0.000576023	22.4	48.3	0.0023	3.34
187.166	0.201428	0.0291084	0.867534	0.000562448	12.1	46.6	0.00341	3.4
196.215	0.194432	0.0209102	0.871781	0.000490148	20.7	47.6	0.0031	3.12
362.535	0.174668	0.0291939	0.857581	0.000570404	22.2	47.5	0.0032	3.28
269.363	0.167977	0.0284786	0.807173	0.000377475	22.2	43.8	0.0029	3.03
255.397	0.190491	0.0270371	0.851388	0.000554796	21.1	48.4	0.0028	3.56
306.83	0.151505	0.028347	0.859614	0.000576076	20.5	47.5	0.0034	3.53
177.804	0.193509	0.0296421	0.867138	0.000575479	22.2	46.1	0.0033	3.54
185.381	0.198794	0.0309507	0.868335	0.000561982	22.5	44.3	0.0024	3.41
249.881	0.197168	0.0296905	0.86141	0.000526551	22.5	47.5	0.0032	3.61
172.68	0.204958	0.0271969	0.870266	0.000572308	20.5	48.5	0.00312	3.55
174.393	0.203016	0.0308518	0.86838	0.0005369	20.3	45.5	0.0026	3.66
199.484	0.200217	0.0307352	0.865784	0.00056931	21.8	41.7	0.0024	3.17
189.533	0.189505	0.0209102	0.873741	0.000566859	20.7	48.4	0.0032	3.53
195.062	0.196908	0.028347	0.860151	0.000566793	18.3	46.4	0.003	3.06
168.747	0.176984	0.0255125	0.824149	0.000358609	19.6	48.1	0.0028	3.3
168.199	0.197528	0.0266638	0.845341	0.000555464	23.1	46.1	0.0031	3.62
165.911	0.204195	0.0307224	0.867805	0.000577665	22.5	46.8	0.0026	3.51
158.267	0.193348	0.0251177	0.875154	0.000552133	18.9	44.4	0.00334	3.57
157.351	0.201984	0.0266638	0.790823	0.000555207	19.5	47.7	0.0027	3.29
152.58	0.195368	0.0279789	0.857754	0.000579093	18.7	47.5	0.0026	3.17
152.55	0.193343	0.0273934	0.835507	0.000576911	19.5	48.2	0.003	3.64
143.665	0.208254	0.034105	0.885041	0.000574245	24.1	49.9	0.0039	4.65
168.223	0.222256	0.033554	0.87718	0.000616802	24.3	49.6	0.0038	4.89
168.304	0.215035	0.0329704	0.88075	0.000619721	23.7	51.8	0.0041	4.93
230.184	0.212361	0.031167	0.88891	0.000625579	24.3	51.1	0.00346	4.11
141.402	0.210555	0.0322922	0.888183	0.00062795	24.2	50.8	0.0034	4.01
138.651	0.219698	0.0320022	0.88133	0.000620788	24.5	49.9	0.0038	3.79
133.47	0.208254	0.0339831	0.879446	0.000609336	23.8	51.5	0.0035	4.5
129.522	0.219583	0.0347763	0.877535	0.000612318	24.7	49.1	0.0041	4.07
125.214	0.208417	0.0324875	0.879794	0.000609197	24.5	51.7	0.00374	4.77
168.747	0.216899	0.0348384	0.875917	0.000613037	23.8	50.6	0.0041	4.27
243.699	0.210826	0.0316991	0.881749	0.000608364	24.4	51.6	0.0042	3.71
140.907	0.210394	0.0330737	0.880806	0.000617754	24.7	50.8	0.0036	3.66
146.932	0.211916	0.0318265	0.888663	0.000585148	25.2	51.4	0.0039	3.8
189.433	0.209631	0.0335048	0.880782	0.00062709	24.5	50.5	0.0036	4.25
143.262	0.220753	0.0334871	0.879793	0.000590008	25.2	50.075	0.0039	4.22
125.713	0.210347	0.0330095	0.881521	0.000626099	23.6	49.6	0.0037	4.79
150.622	0.221562	0.0330213	0.880283	0.000626023	24	48.6	0.0037	5.15
124.899	0.210535	0.0314901	0.887661	0.000627687	24.5	52.3	0.0043	5.08
146.409	0.208556	0.0336186	0.886816	0.000621998	24.4	48.6	0.0039	3.92
132.464	0.220506	0.0341263	0.876683	0.000604434	23.5	52.2	0.00343	3.72667
137.918	0.207338	0.0334299	0.876683	0.000585802	24.6	51.5	0.0038	3.72
137.44	0.208686	0.0321615	0.876911	0.000614307	25.2	52.4	0.0041	4.29
184.243	0.206275	0.0319447	0.880806	0.000618337	24.6	49.5	0.0039	3.73
269.363	0.206922	0.0336081	0.878615	0.000624599	25.2	50.6	0.0037	4.72
98.7376	0.240269	0.0356446	0.893815	0.000632642	25.4	54.5	0.00431	6.13
103.465	0.224668	0.0352859	0.889023	0.000627981	26.3	52.7	0.0047	5.55
98.8243	0.23183	0.0361302	0.9035	0.000628579	25.5	55.1	0.0044	5.37
120.104	0.230153	0.0373242	0.905041	0.000632628	26.4	52.65	0.0046	5.66
123.349	0.237176	0.0361598	0.897568	0.000631694	26.2	52.8	0.0041	6.42
102.538	0.231367	0.0356911	0.902366	0.00062898	26.8	53.3	0.0045	5.85
99.9083	0.224073	0.0368144	0.893363	0.0006386	25.5	55.7	0.0042	5.56
90.7782	0.238587	0.0370876	0.898213	0.000629781	26.2	55.2	0.0043	5.47
111.444	0.242597	0.0361318	0.896353	0.000632767	25.6	53.4	0.0045	5.42
90.8942	0.233593	0.0358268	0.898357	0.000633488	26.47	54.2	0.0044	6.04
95.3041	0.232673	0.0363018	0.901019	0.000634576	26.6	54.4	0.0043	5.95
117.272	0.223959	0.0350865	0.895935	0.000632702	25.82	55.225	0.00445	6.13
92.5851	0.236541	0.035729	0.892221	0.000629436	26.15	52.7	0.0043	5.73
96.4086	0.224249	0.0356379	0.895468	0.0006342	26.8	55.7	0.0046	6.24
120.104	0.232521	0.0367957	0.898008	0.000633494	25.5	53.9	0.0045	5.97
102.881	0.223376	0.036628	0.892488	0.000636448	26.6	55.7	0.0044	5.19
99.2844	0.240465	0.0360661	0.901301	0.000637116	25.4	53.1	0.0045	6.24
118.763	0.233713	0.0361544	0.898587	0.000628975	25.5	54.225	0.0042	5.91
97.8397	0.233705	0.0366367	0.898656	0.000629513	26.2	53.4	0.0045	6.17
102.566	0.235089	0.0354294	0.898686	0.000632173	26	55.1	0.0043	5.9
97.9995	0.243498	0.0365483	0.899357	0.000636682	26.5	53.5	0.0043	6.34
117.489	0.225812	0.0361839	0.891661	0.00063594	25.8	54.6	0.0042	5.2
105.282	0.236089	0.0367464	0.901318	0.000634833	26.3	54	0.0046	5.38
115.944	0.22998	0.0362185	0.898037	0.000637625	26.7	55.2	0.0042	5.84
88.8487	0.249745	0.0379697	0.920633	0.000649444	27.8	57.7	0.00493	7.29
86.2628	0.249543	0.0393058	0.914969	0.000647532	27.5	57.4	0.0055	6.54
85.0027	0.256724	0.0381456	0.91867	0.000649671	27.2	58.9	0.0057	6.86
75.7474	0.245874	0.0384647	0.907989	0.000641759	27.8	57	0.0056	7.23
86.2579	0.252924	0.0379192	0.905703	0.00064746	27.2	57.8	0.0052	6.71
86.9034	0.246901	0.0380036	0.908432	0.000647754	27.5	57.2	0.0054	7.38
88.8482	0.246045	0.0392382	0.924295	0.000642537	26.8	58.7	0.0053	6.61
81.366	0.24616	0.0389588	0.922702	0.000646076	27.6	57.2	0.0055	6.98
85.1399	0.246258	0.0401758	0.917755	0.000640727	27.8	58.5	0.0058	7
76.6323	0.255291	0.0400158	0.916854	0.000643087	28.2	58.5	0.0054	7.42
76.6845	0.251726	0.0391751	0.914295	0.000650428	27.5	59	0.00572	6.47
86.8882	0.256074	0.0394931	0.911415	0.000642227	28.1	57.65	0.0053	7.13
88.1165	0.252109	0.0400975	0.917023	0.000640455	27.7	58.6	0.00586	6.83
85.0822	0.25405	0.0378539	0.920429	0.000642255	28.2	56.4	0.004936	7.38
76.0202	0.249513	0.0377727	0.906979	0.000642615	27.7	57	0.00469	7.06
88.4437	0.257632	0.0389207	0.906374	0.000639391	27.9	58	0.00574	6.86
77.0008	0.247926	0.0399299	0.91641	0.000647862	27.5	57.6	0.00482	7.01
86.7239	0.247612	0.0388745	0.908055	0.000640718	27.05	57.9	0.0052	7.12
77.9169	0.255847	0.0377633	0.923013	0.000640458	27.1	58.9	0.005416	7.06
79.1317	0.248768	0.0389384	0.91641	0.000650353	27.8	55.9	0.00475	6.47
90.7522	0.249046	0.0388306	0.912341	0.000642701	28.2	57.9	0.004832	6.75
88.2732	0.245165	0.0373973	0.921583	0.000644471	27.1	57.45	0.00495	6.6
80.7766	0.245143	0.0381293	0.91524	0.000645275	28.075	56.4	0.0048	7.49
86.0402	0.257684	0.040279	0.919941	0.000645321	27.5	56.1	0.005176	6.77
73.5723	0.258043	0.0432448	0.924839	0.000658105	29.2	61.6	0.006448	7.58
61.6095	0.265509	0.0408534	0.928318	0.000651323	28.4	61.5	0.006568	7.85
72.579	0.277105	0.0425002	0.925857	0.000662449	28.3	60	0.005932	8.62
57.7367	0.259822	0.042834	0.925484	0.000654266	28.5	60.3	0.00669	7.9
53.4736	0.258553	0.0442621	0.934582	0.000656521	28.3	60.6	0.00696	7.58
61.7876	0.271307	0.0417034	0.930278	0.000651796	28.4	60.9	0.006968	7.69
66.3734	0.276638	0.042565	0.933932	0.000657906	28.5	59.8	0.00623	8.01
72.0029	0.271704	0.0405041	0.929779	0.000652838	28.725	61.1	0.00607	8.16
61.463	0.2669	0.0432683	0.924901	0.000661472	28.5	59.3	0.0064	8.641
71.2406	0.260554	0.0427501	0.927066	0.000661731	28.8	61.075	0.005912	8.51
75.1715	0.261294	0.041486	0.927507	0.000656411	28.7	60.95	0.00669	8.12
64.3467	0.274386	0.0435717	0.934735	0.000658123	28.5	59.5	0.00632	8.25
73.2987	0.275741	0.0422852	0.927153	0.000662462	28.4	60.6	0.006008	8.81
75.7462	0.276439	0.043108	0.935631	0.000661113	28.3	59.6	0.006568	8.32
55.2467	0.267279	0.0414923	0.930044	0.000658788	28.5	59.2	0.00613	8.81
67.1588	0.277005	0.0421319	0.930382	0.000652934	28.5	61.3	0.0064	8.38
55.8799	0.270634	0.042027	0.93306	0.000653785	28.8	60.3	0.00696	7.55
74.5142	0.277639	0.0410988	0.934914	0.000651332	28.4	60.1	0.006512	7.87
72.1183	0.259234	0.0437008	0.924772	0.000661397	29.2	61.3	0.006496	8
60.5065	0.260989	0.0408247	0.935556	0.000659236	28.5	60.9	0.006456	8.74
70.1765	0.273772	0.0444062	0.931171	0.00065461	28.3	61.1	0.006744	8.33
72.1348	0.259791	0.0417298	0.926244	0.000655927	28.275	60.6	0.0064	8.64
74.9667	0.273572	0.0430144	0.935289	0.000652897	28.6	59.2	0.00685	7.97
57.3764	0.270772	0.0448309	0.92946	0.000655926	28.5	60	0.00595	7.69
38.2113	0.299788	0.0587756	0.942427	0.000689106	29.6	63.4	0.008824	9.19
40.8152	0.28297	0.0588324	0.939712	0.000669489	30.5	61.7	0.00937	9.97
42.3567	0.296552	0.055061	0.941698	0.000672888	29.5	62.7	0.009992	10.04
32.3182	0.380685	0.0480078	0.945054	0.000683234	29.55	64.2	0.009072	11.14
43.5218	0.28696	0.0450392	0.945503	0.000683858	29.2	62.9	0.00737	9.72
47.8397	0.36264	0.0582284	0.944214	0.000677325	30.5	63.7	0.008644	9.24
42.7205	0.312352	0.0455365	0.942391	0.000683515	29.65	63.8	0.00885	9.27
44.4517	0.308584	0.055535	0.937434	0.000687536	30.4	62.9	0.0077	9.15
40.3247	0.291065	0.0555801	0.941111	0.000685722	29.4	63.1	0.010168	10.18
53.4701	0.284043	0.0463109	0.938009	0.000685603	31.4	61.8	0.009936	9.71
52.0064	0.380082	0.0521834	0.947864	0.000677075	30.1	63.4	0.00922	10.4
41.7212	0.279517	0.0466086	0.945707	0.000667135	29.5	62	0.00771	9.02
32.4068	0.288791	0.0461877	0.936121	0.00066822	29.7	62.5	0.00821	9.56
45.8723	0.316556	0.0540614	0.940851	0.0006801	33.2	62.2	0.008864	9.6
48.4737	0.280368	0.0500168	0.943376	0.000685936	30.4738	62.7	0.00883	9.54
41.6062	0.295915	0.0563465	0.940356	0.000673382	29.3	61.7	0.00707	8.96
42.6322	0.338097	0.0531713	0.944374	0.000682502	29.8	62.6	0.015452	9.48
37.3841	0.382386	0.0475524	0.942163	0.000663382	30.5	62.2	0.012276	8.95
45.3499	0.288716	0.0503246	0.941025	0.000677067	29.7	63.1	0.007032	10.17
46.5734	0.371057	0.0476224	0.938873	0.00066724	30.2	63	0.010352	10.38
40.4502	0.299242	0.0455879	0.93839	0.000663985	29.8	62.7	0.008436	9.09
35.8976	0.349772	0.0479173	0.939092	0.000688349	32.5	63.8	0.009768	9.12
49.4743	0.33924	0.055897	0.938201	0.000673988	29.5	62.1	0.00818	9.53
52.0026	0.382621	0.0548656	0.94057	0.000684453	30.1	62.4	0.011292	10.93
25.1555	0.400452	0.123737	0.985611	0.000689545	34.5	67.2	0.015696	18.25
25.9687	0.38919	0.108713	0.956621	0.000696938	30.5	65.1	0.01056	11.97
23.3629	0.417348	0.221989	0.972423	0.000711578	33.7	64.7	0.01312	10.72
18.2645	0.775248	0.160887	0.966941	0.000693812	33.2	65.5	0.01868	12.36
12.7534	0.385125	0.233647	0.9728	0.000700768	30.5	68.9	0.01338	10.66
20.9331	0.402503	0.0614381	0.957909	0.000693331	31.5	64.5	0.016208	12.2
19.3979	0.383506	0.0654005	0.951472	0.000717692	37.4	66.9	0.014848	11.99
18.7121	0.39282	0.09365	0.967569	0.000700747	32.5	64.9	0.01691	16.13
27.4208	0.44456	0.05955	0.951363	0.000704116	35.3	67	0.00957	10.72
11.2383	0.396796	0.0614051	0.95661	0.000700387	31.025	64.3	0.00727	10.43
25.8996	0.4092	0.138608	0.959462	0.000694825	33.3	64.7	0.01056	13.93
19.8484	0.425676	0.325833	0.952261	0.000710545	31.2	64.4	0.012364	13.28
23.2668	0.410298	0.0663443	0.962568	0.000741661	31.7	65.4	0.015216	14.45
26.806	0.388306	0.463964	0.980791	0.000700768	31.9	66	0.01333	10.81
20.726	0.389945	0.136054	0.961268	0.000689545	35.4	68.5	0.01254	10.79
23.0481	0.427122	0.0672254	0.957047	0.000702854	31.8	66.4	0.018464	13.23
15.1305	0.402626	0.0592287	0.95351	0.000709754	30.6	66.3	0.011955	12.73
17.2622	0.38944	0.272323	0.965123	0.000692088	30.6	65.6	0.012948	11.46
24.1441	0.629228	0.0659399	0.964292	0.000701528	38.3	65.5	0.01406	15.59
20.4427	0.38981	0.361853	0.977545	0.000711825	30.9	65.3	0.00999	13.07
19.7267	0.390563	0.0614145	0.965525	0.000741661	32.5	66.6	0.01708	12.68
22.8157	0.515982	0.460056	0.978867	0.000699784	33.6	65.1	0.01012	10.9
18.3589	0.471146	0.066738	0.953767	0.000694424	30.575	64.5	0.010848	10.19
19.2115	0.682807	0.0778308	0.950976	0.000698082	33.1	65.1	0.01175	10.84
387.928	0.217051	0.0503565	0.894128	0.000377089	13.2	46	0.0032	2.92
403.68	0.222469	0.0578447	0.863765	0.00036497	22.7	44.2	0.0029	3.32
374.163	0.18224	0.0692817	0.85906	0.000118362	22.4	48.3	0.0023	3.34
413.691	0.18852	0.0331496	0.886406	0.000114131	12.1	46.6	0.00341	3.4
399.883	0.141977	0.0477649	0.88251	0.000331277	20.7	47.6	0.0031	3.12
379.846	0.223767	0.0299445	0.847133	0.000193077	22.2	47.5	0.0032	3.28
372.431	0.218635	0.026769	0.891886	0.0003063	22.2	43.8	0.0029	3.03
377.929	0.174538	0.00575325	0.894661	0.000277777	21.1	48.4	0.0028	3.56
378.12	0.118465	0.0343893	0.883918	0.000276228	20.5	47.5	0.0034	3.53
485.766	0.205927	0.0431333	0.885742	0.000347425	22.2	46.1	0.0033	3.54
412.669	0.170266	0.0638554	0.86284	0.000389362	22.5	44.3	0.0024	3.41
452.703	0.208052	0.0533343	0.880493	0.000316904	22.5	47.5	0.0032	3.61
400.31	0.18463	0.0654834	0.874807	0.000124908	20.5	48.5	0.00312	3.55
381.374	0.155058	0.0317331	0.866172	0.000259528	20.3	45.5	0.0026	3.66
389.689	0.219244	0.0497151	0.889636	0.000269439	21.8	41.7	0.0024	3.17
401.908	0.177406	0.056891	0.884253	0.000303306	20.7	48.4	0.0032	3.53
425.835	0.182067	0.0289145	0.895462	0.000290505	18.3	46.4	0.003	3.06
435.222	0.186916	0.0418841	0.896175	0.00027608	19.6	48.1	0.0028	3.3
385.058	0.198542	0.0573532	0.896691	0.000372655	23.1	46.1	0.0031	3.62
468.677	0.205945	0.0494739	0.888932	0.000122279	22.5	46.8	0.0026	3.51
405.314	0.185392	0.0265452	0.840245	0.000353275	18.9	44.4	0.00334	3.57
448.427	0.132587	0.0361605	0.896329	0.000238418	19.5	47.7	0.0027	3.29
440.162	0.212544	0.0384078	0.896144	0.000226655	18.7	47.5	0.0026	3.17
402.985	0.07476	0.0106734	0.898621	0.000190056	19.5	48.2	0.003	3.64
328.8	0.224233	0.113237	0.909085	0.000430126	24.1	49.9	0.0039	4.65
345.566	0.243757	0.110576	0.911663	0.000427954	24.3	49.6	0.0038	4.89
367.386	0.264095	0.0737789	0.89931	0.000440454	23.7	51.8	0.0041	4.93
358.714	0.236673	0.0731637	0.909609	0.000408352	24.3	51.1	0.00346	4.11
356.916	0.246666	0.104446	0.903226	0.000487803	24.2	50.8	0.0034	4.01
370.568	0.247071	0.0835188	0.907612	0.000446023	24.5	49.9	0.0038	3.79
350.24	0.255911	0.0764995	0.908374	0.000437884	23.8	51.5	0.0035	4.5
335.251	0.24812	0.0769422	0.90029	0.000469785	24.7	49.1	0.0041	4.07
354.401	0.240997	0.0957507	0.902332	0.000437508	24.5	51.7	0.00374	4.77
343.435	0.242877	0.123931	0.909404	0.000442584	23.8	50.6	0.0041	4.27
331.881	0.239188	0.0961535	0.898682	0.000482689	24.4	51.6	0.0042	3.71
370.028	0.258097	0.110696	0.904513	0.000482474	24.7	50.8	0.0036	3.66
370.298	0.239954	0.0956608	0.911147	0.000457911	25.2	51.4	0.0039	3.8
372.019	0.233357	0.111276	0.901093	0.000466725	24.5	50.5	0.0036	4.25
326.3	0.245371	0.080218	0.910828	0.000488104	25.2	50.075	0.0039	4.22
358.776	0.266015	0.0800856	0.906104	0.000449572	23.6	49.6	0.0037	4.79
330.59	0.271308	0.108291	0.908912	0.000452927	24	48.6	0.0037	5.15
338.853	0.262257	0.0714117	0.910546	0.000405614	24.5	52.3	0.0043	5.08
368.313	0.260531	0.0731451	0.903496	0.000456277	24.4	48.6	0.0039	3.92
347.322	0.225325	0.112817	0.907426	0.000440594	23.5	52.2	0.00343	3.72667
334.736	0.231013	0.0874351	0.911391	0.000460901	24.6	51.5	0.0038	3.72
348.706	0.236521	0.0941872	0.90474	0.000460343	25.2	52.4	0.0041	4.29
346.06	0.250158	0.105849	0.911825	0.000435044	24.6	49.5	0.0039	3.73
358.243	0.242753	0.0964457	0.899456	0.000425362	25.2	50.6	0.0037	4.72
303.892	0.288503	0.16204	0.918961	0.000520724	25.4	54.5	0.00431	6.13
321.476	0.304416	0.17648	0.915139	0.000538929	26.3	52.7	0.0047	5.55
303.136	0.285632	0.137049	0.918566	0.000525669	25.5	55.1	0.0044	5.37
303.732	0.272735	0.141879	0.91403	0.000534448	26.4	52.65	0.0046	5.66
309.647	0.288681	0.125315	0.917785	0.000501256	26.2	52.8	0.0041	6.42
306.271	0.306729	0.184779	0.913623	0.000522892	26.8	53.3	0.0045	5.85
306.577	0.287715	0.190358	0.918724	0.00055403	25.5	55.7	0.0042	5.56
299.548	0.300618	0.137968	0.914235	0.000548646	26.2	55.2	0.0043	5.47
322.341	0.317886	0.160459	0.912744	0.000529004	25.6	53.4	0.0045	5.42
324.94	0.276805	0.130255	0.914416	0.000553029	26.47	54.2	0.0044	6.04
299.259	0.313046	0.158256	0.917748	0.00050769	26.6	54.4	0.0043	5.95
320.756	0.282398	0.127138	0.914098	0.000507358	25.82	55.225	0.00445	6.13
312.617	0.294472	0.154332	0.919217	0.00055039	26.15	52.7	0.0043	5.73
308.161	0.317026	0.152047	0.915123	0.000545876	26.8	55.7	0.0046	6.24
319.338	0.312352	0.142198	0.918631	0.0005224	25.5	53.9	0.0045	5.97
318.409	0.313275	0.170122	0.91681	0.000505464	26.6	55.7	0.0044	5.19
310.698	0.293685	0.191815	0.914937	0.000541551	25.4	53.1	0.0045	6.24
309.734	0.297347	0.134143	0.920054	0.000530971	25.5	54.225	0.0042	5.91
304.738	0.282695	0.180146	0.915771	0.000537582	26.2	53.4	0.0045	6.17
305.664	0.297683	0.146131	0.918031	0.000551599	26	55.1	0.0043	5.9
299.441	0.287438	0.170446	0.920466	0.000491708	26.5	53.5	0.0043	6.34
318.345	0.280799	0.204506	0.919514	0.000509692	25.8	54.6	0.0042	5.2
319.558	0.321626	0.147323	0.912922	0.000517508	26.3	54	0.0046	5.38
302.748	0.311674	0.204212	0.913845	0.000527925	26.7	55.2	0.0042	5.84
286.215	0.351391	0.25612	0.924921	0.000624717	27.8	57.7	0.00493	7.29
266.825	0.385042	0.247104	0.921989	0.000571369	27.5	57.4	0.0055	6.54
297.535	0.321902	0.249532	0.925059	0.000619228	27.2	58.9	0.0057	6.86
290.777	0.38708	0.261821	0.926045	0.000618408	27.8	57	0.0056	7.23
293.865	0.382929	0.274963	0.928558	0.000621011	27.2	57.8	0.0052	6.71
283.543	0.350127	0.271682	0.928267	0.000614565	27.5	57.2	0.0054	7.38
273.993	0.351607	0.311825	0.930384	0.000577393	26.8	58.7	0.0053	6.61
298.286	0.328931	0.302444	0.928364	0.000573767	27.6	57.2	0.0055	6.98
297.071	0.334026	0.225743	0.923017	0.000630517	27.8	58.5	0.0058	7
285.582	0.339295	0.2077	0.924455	0.000583274	28.2	58.5	0.0054	7.42
271.834	0.373284	0.226457	0.924723	0.000572504	27.5	59	0.00572	6.47
284.637	0.37944	0.273065	0.929197	0.000611927	28.1	57.65	0.0053	7.13
278.508	0.353821	0.303599	0.929785	0.000599725	27.7	58.6	0.00586	6.83
274.358	0.341854	0.30055	0.92352	0.000591964	28.2	56.4	0.004936	7.38
270.244	0.345648	0.239995	0.922636	0.000612043	27.7	57	0.00469	7.06
262.212	0.351183	0.236366	0.930258	0.000628379	27.9	58	0.00574	6.86
280.01	0.371241	0.249643	0.930216	0.000561829	27.5	57.6	0.00482	7.01
275.094	0.395161	0.293467	0.921522	0.000588095	27.05	57.9	0.0052	7.12
259.777	0.329178	0.241698	0.929569	0.000562042	27.1	58.9	0.005416	7.06
258.848	0.364207	0.205514	0.922485	0.000612067	27.8	55.9	0.00475	6.47
294.838	0.37121	0.260299	0.927678	0.00057018	28.2	57.9	0.004832	6.75
275.722	0.401073	0.212606	0.928814	0.000586618	27.1	57.45	0.00495	6.6
276.05	0.393379	0.207345	0.922487	0.00056292	28.075	56.4	0.0048	7.49
291.502	0.39988	0.223618	0.928275	0.000620329	27.5	56.1	0.005176	6.77
237.055	0.4523	0.396921	0.932202	0.000663275	29.2	61.6	0.006448	7.58
220.086	0.422688	0.362252	0.936355	0.000676853	28.4	61.5	0.006568	7.85
236.516	0.453346	0.38424	0.931042	0.00066822	28.3	60	0.005932	8.62
246.333	0.456553	0.344934	0.935679	0.000672107	28.5	60.3	0.00669	7.9
219.168	0.436404	0.328126	0.931775	0.000663889	28.3	60.6	0.00696	7.58
200.121	0.466962	0.35123	0.930598	0.000651881	28.4	60.9	0.006968	7.69
219.956	0.434623	0.322391	0.930914	0.000638484	28.5	59.8	0.00623	8.01
222.489	0.444044	0.393054	0.931741	0.000644406	28.725	61.1	0.00607	8.16
250.319	0.457373	0.327038	0.93589	0.000669857	28.5	59.3	0.0064	8.641
246.42	0.409145	0.40056	0.937074	0.000675662	28.8	61.075	0.005912	8.51
256.463	0.479753	0.375361	0.936965	0.000652907	28.7	60.95	0.00669	8.12
209.206	0.440626	0.334826	0.931028	0.000663619	28.5	59.5	0.00632	8.25
229.469	0.404015	0.330871	0.935816	0.000670439	28.4	60.6	0.006008	8.81
248.675	0.46172	0.358377	0.937134	0.000666467	28.3	59.6	0.006568	8.32
256.327	0.447393	0.391618	0.930682	0.000651627	28.5	59.2	0.00613	8.81
242.317	0.46761	0.319104	0.937372	0.000660383	28.5	61.3	0.0064	8.38
229.889	0.424949	0.403582	0.934259	0.000672732	28.8	60.3	0.00696	7.55
207.195	0.403702	0.387143	0.936779	0.000647914	28.4	60.1	0.006512	7.87
249.099	0.489442	0.321175	0.932639	0.000632235	29.2	61.3	0.006496	8
207.182	0.467593	0.395521	0.933442	0.000677796	28.5	60.9	0.006456	8.74
237.545	0.479282	0.356925	0.934542	0.000675985	28.3	61.1	0.006744	8.33
253.951	0.48697	0.334489	0.931571	0.000650101	28.275	60.6	0.0064	8.64
249.306	0.487562	0.335074	0.935902	0.000677321	28.6	59.2	0.00685	7.97
212.126	0.424642	0.355748	0.930785	0.000647169	28.5	60	0.00595	7.69
160.626	0.543554	0.449882	0.938245	0.000709712	29.6	63.4	0.008824	9.19
146.896	0.603429	0.461743	0.942413	0.000703983	30.5	61.7	0.00937	9.97
149.331	0.496039	0.427267	0.94993	0.000703924	29.5	62.7	0.009992	10.04
165.755	0.503226	0.466719	0.950442	0.000683632	29.55	64.2	0.009072	11.14
162.223	0.585039	0.422845	0.953713	0.000681576	29.2	62.9	0.00737	9.72
160.788	0.565375	0.409203	0.955307	0.000700726	30.5	63.7	0.008644	9.24
167.647	0.537658	0.507224	0.947735	0.000689194	29.65	63.8	0.00885	9.27
158.319	0.569786	0.477941	0.939377	0.000707881	30.4	62.9	0.0077	9.15
166.606	0.546851	0.499524	0.956185	0.000685741	29.4	63.1	0.010168	10.18
136.172	0.517565	0.420655	0.949404	0.000694151	31.4	61.8	0.009936	9.71
197.303	0.499053	0.486259	0.956439	0.000707954	30.1	63.4	0.00922	10.4
129.75	0.49125	0.541364	0.941157	0.00069326	29.5	62	0.00771	9.02
154.328	0.49269	0.510347	0.953393	0.000700054	29.7	62.5	0.00821	9.56
153.958	0.541453	0.466658	0.942913	0.000686236	33.2	62.2	0.008864	9.6
154.306	0.554689	0.531062	0.948647	0.000679359	30.4738	62.7	0.00883	9.54
173.617	0.523431	0.432285	0.937578	0.00069822	29.3	61.7	0.00707	8.96
137.55	0.543993	0.464031	0.947999	0.000710595	29.8	62.6	0.015452	9.48
177.393	0.548677	0.495289	0.944314	0.000688015	30.5	62.2	0.012276	8.95
198.612	0.557029	0.486089	0.942217	0.000708565	29.7	63.1	0.007032	10.17
183.304	0.49478	0.473032	0.945314	0.000681897	30.2	63	0.010352	10.38
140.595	0.547188	0.455105	0.941978	0.000697866	29.8	62.7	0.008436	9.09
177.283	0.56557	0.492568	0.945346	0.000704922	32.5	63.8	0.009768	9.12
140.026	0.589174	0.426375	0.945616	0.000688156	29.5	62.1	0.00818	9.53
140.944	0.492295	0.494123	0.94588	0.000696636	30.1	62.4	0.011292	10.93
105.535	0.717959	0.881639	0.983481	0.000728627	34.5	67.2	0.015696	18.25
84.6186	0.828364	0.875102	0.977034	0.00075087	30.5	65.1	0.01056	11.97
125.871	0.883495	0.76278	0.957537	0.000729775	33.7	64.7	0.01312	10.72
114.579	0.674251	0.606115	0.98108	0.000745685	33.2	65.5	0.01868	12.36
118.845	0.642557	0.552961	0.966057	0.00073309	30.5	68.9	0.01338	10.66
115.247	0.723641	0.720209	0.9662	0.000712921	31.5	64.5	0.016208	12.2
108.032	0.896522	0.804441	0.957783	0.000741482	37.4	66.9	0.014848	11.99
95.3768	0.825851	0.660788	0.973744	0.000799172	32.5	64.9	0.01691	16.13
77.7588	0.719198	0.700883	0.969491	0.000742263	35.3	67	0.00957	10.72
31.0732	0.883498	0.699049	0.959266	0.000789459	31.025	64.3	0.00727	10.43
125.17	0.633869	0.873665	0.984701	0.000776195	33.3	64.7	0.01056	13.93
82.864	0.663522	0.637304	0.980346	0.000715502	31.2	64.4	0.012364	13.28
125.883	0.893704	0.885885	0.969492	0.000962213	31.7	65.4	0.015216	14.45
38.7564	0.624215	0.90484	0.960523	0.000711733	31.9	66	0.01333	10.81
111.899	0.712159	0.688109	0.978766	0.000739949	35.4	68.5	0.01254	10.79
127.543	0.727279	0.593868	0.974263	0.000724325	31.8	66.4	0.018464	13.23
118.125	0.689376	0.800551	0.975459	0.000728097	30.6	66.3	0.011955	12.73
52.4215	0.649504	0.59639	0.984679	0.000739985	30.6	65.6	0.012948	11.46
117.556	0.788889	0.699121	0.964522	0.000730161	38.3	65.5	0.01406	15.59
129.341	0.912733	0.74571	0.970904	0.000745208	30.9	65.3	0.00999	13.07
120.831	0.764169	0.660753	0.981783	0.000721557	32.5	66.6	0.01708	12.68
114.169	0.723644	0.688611	0.971608	0.000729177	33.6	65.1	0.01012	10.9
86.6939	0.629578	0.607537	0.96425	0.000719871	30.575	64.5	0.010848	10.19
96.4715	0.746608	0.586486	0.96112	0.00073362	33.1	65.1	0.01175	10.84
381.502	0.179201	0.0591376	0.892568	0.000109646	13.2	46	0.0032	2.92
354.923	0.19586	0.00167468	0.884154	0.000281408	22.7	44.2	0.0029	3.32
326.918	0.0976129	0.048178	0.879385	0.000280444	22.4	48.3	0.0023	3.34
308.309	0.205928	0.0438463	0.895081	0.000281091	12.1	46.6	0.00341	3.4
326.261	0.195835	0.0331793	0.887224	0.000186424	20.7	47.6	0.0031	3.12
298.857	0.156332	0.0407363	0.857681	0.000306167	22.2	47.5	0.0032	3.28
325.918	0.227669	0.0334235	0.838234	0.000294845	22.2	43.8	0.0029	3.03
414.985	0.179033	0.0426023	0.851798	0.00012198	21.1	48.4	0.0028	3.56
413.629	0.161932	0.0275749	0.886267	0.000289291	20.5	47.5	0.0034	3.53
298.668	0.225082	0.0020621	0.87487	0.000119683	22.2	46.1	0.0033	3.54
379.756	0.225121	0.0352238	0.890688	9.1513e-05	22.5	44.3	0.0024	3.41
340.938	0.197554	0.0371139	0.898481	0.000289108	22.5	47.5	0.0032	3.61
342.074	0.212823	0.0447808	0.890999	0.000332234	20.5	48.5	0.00312	3.55
366.906	0.214259	0.0550456	0.876687	0.00032076	20.3	45.5	0.0026	3.66
415.482	0.22477	0.0357607	0.884931	0.000329315	21.8	41.7	0.0024	3.17
335.728	0.0929265	0.0455662	0.881979	0.000231984	20.7	48.4	0.0032	3.53
307.771	0.191183	0.05765	0.887304	0.000355585	18.3	46.4	0.003	3.06
314.323	0.191653	0.0586952	0.896097	0.000357082	19.6	48.1	0.0028	3.3
391.263	0.157247	0.0544502	0.878004	0.000214048	23.1	46.1	0.0031	3.62
365.169	0.205573	0.0574238	0.897502	0.000296757	22.5	46.8	0.0026	3.51
334.166	0.217722	0.0409153	0.887757	0.000114663	18.9	44.4	0.00334	3.57
309.93	0.227401	0.0505183	0.8879	0.000236191	19.5	47.7	0.0027	3.29
327.957	0.0466069	0.0505134	0.87646	0.000291458	18.7	47.5	0.0026	3.17
355.257	0.199866	0.0584241	0.876774	0.00019224	19.5	48.2	0.003	3.64
274.622	0.231044	0.116618	0.904575	0.000449661	24.1	49.9	0.0039	4.65
277.697	0.278653	0.0767212	0.909253	0.00041533	24.3	49.6	0.0038	4.89
276.614	0.27871	0.0937582	0.909072	0.000437515	23.7	51.8	0.0041	4.93
283.954	0.236669	0.112721	0.909655	0.000467296	24.3	51.1	0.00346	4.11
286.254	0.260697	0.0751325	0.905045	0.000431293	24.2	50.8	0.0034	4.01
297.1	0.229124	0.0906033	0.908909	0.000416725	24.5	49.9	0.0038	3.79
281.528	0.240868	0.102763	0.908737	0.000410132	23.8	51.5	0.0035	4.5
278.819	0.264969	0.079532	0.908126	0.000448938	24.7	49.1	0.0041	4.07
278.215	0.241579	0.0818005	0.90135	0.000451203	24.5	51.7	0.00374	4.77
285.241	0.262894	0.078504	0.906497	0.000383198	23.8	50.6	0.0041	4.27
279.807	0.259794	0.108145	0.903804	0.000448984	24.4	51.6	0.0042	3.71
279.008	0.2304	0.0839409	0.90969	0.000421787	24.7	50.8	0.0036	3.66
280.036	0.252158	0.0988283	0.905971	0.000387875	25.2	51.4	0.0039	3.8
281.934	0.265843	0.0721667	0.902304	0.00044678	24.5	50.5	0.0036	4.25
289.275	0.274488	0.0701781	0.899804	0.00040679	25.2	50.075	0.0039	4.22
277.449	0.251403	0.0955405	0.907963	0.000436792	23.6	49.6	0.0037	4.79
282.607	0.266806	0.0927947	0.898864	0.000468133	24	48.6	0.0037	5.15
291.446	0.25774	0.0951968	0.904277	0.000437325	24.5	52.3	0.0043	5.08
280.889	0.248244	0.0787815	0.909609	0.000433757	24.4	48.6	0.0039	3.92
289.568	0.243277	0.0650274	0.907111	0.000432853	23.5	52.2	0.00343	3.72667
273.44	0.255255	0.0901273	0.90634	0.000429737	24.6	51.5	0.0038	3.72
287.879	0.261131	0.101426	0.904507	0.000422033	25.2	52.4	0.0041	4.29
282.856	0.241745	0.0604479	0.905013	0.000449575	24.6	49.5	0.0039	3.73
278.702	0.259339	0.107186	0.904009	0.0004346	25.2	50.6	0.0037	4.72
253.269	0.300532	0.156376	0.91346	0.000509961	25.4	54.5	0.00431	6.13
251.275	0.300422	0.194265	0.913467	0.00048346	26.3	52.7	0.0047	5.55
263.307	0.284468	0.152077	0.911037	0.000484657	25.5	55.1	0.0044	5.37
247.127	0.283811	0.116986	0.913505	0.000511601	26.4	52.65	0.0046	5.66
241.858	0.309136	0.175196	0.910031	0.000540801	26.2	52.8	0.0041	6.42
242.86	0.30973	0.163832	0.915541	0.000491865	26.8	53.3	0.0045	5.85
252.203	0.324927	0.20004	0.916123	0.000517836	25.5	55.7	0.0042	5.56
243.682	0.306467	0.141766	0.9117	0.000514059	26.2	55.2	0.0043	5.47
247.516	0.329951	0.197126	0.914651	0.00050362	25.6	53.4	0.0045	5.42
244.553	0.325047	0.131679	0.914491	0.000481853	26.47	54.2	0.0044	6.04
252.463	0.309533	0.128248	0.91455	0.000540654	26.6	54.4	0.0043	5.95
265.06	0.293187	0.144552	0.913981	0.000489277	25.82	55.225	0.00445	6.13
250.508	0.311229	0.144995	0.918229	0.000483719	26.15	52.7	0.0043	5.73
255.161	0.318184	0.143885	0.915487	0.000480493	26.8	55.7	0.0046	6.24
256.382	0.33421	0.188983	0.911508	0.00050903	25.5	53.9	0.0045	5.97
268.863	0.325391	0.167423	0.915088	0.000526488	26.6	55.7	0.0044	5.19
253.803	0.304247	0.168817	0.914447	0.000471725	25.4	53.1	0.0045	6.24
245.034	0.335923	0.198204	0.912867	0.000535921	25.5	54.225	0.0042	5.91
264.185	0.290375	0.132913	0.915996	0.000523916	26.2	53.4	0.0045	6.17
260.721	0.292214	0.119384	0.909989	0.000485138	26	55.1	0.0043	5.9
256.607	0.279414	0.163226	0.911168	0.000473416	26.5	53.5	0.0043	6.34
251.169	0.311001	0.120444	0.91598	0.00050868	25.8	54.6	0.0042	5.2
259.786	0.30703	0.158175	0.911471	0.000473568	26.3	54	0.0046	5.38
272.112	0.296111	0.128474	0.913638	0.000499652	26.7	55.2	0.0042	5.84
239.086	0.345631	0.254539	0.923409	0.000541279	27.8	57.7	0.00493	7.29
219.623	0.353739	0.227248	0.923159	0.000545504	27.5	57.4	0.0055	6.54
227.908	0.35566	0.303286	0.924637	0.00057715	27.2	58.9	0.0057	6.86
235.325	0.375548	0.201906	0.922596	0.000559555	27.8	57	0.0056	7.23
225.049	0.392717	0.271767	0.918701	0.000610959	27.2	57.8	0.0052	6.71
235.409	0.35264	0.32814	0.924914	0.000569765	27.5	57.2	0.0054	7.38
232.282	0.408517	0.320712	0.924931	0.000564387	26.8	58.7	0.0053	6.61
229.663	0.417922	0.2322	0.92115	0.00057043	27.6	57.2	0.0055	6.98
237.288	0.423791	0.206862	0.9248	0.000570852	27.8	58.5	0.0058	7
226.338	0.398227	0.327561	0.918907	0.00057202	28.2	58.5	0.0054	7.42
230.859	0.418286	0.307948	0.920963	0.000591468	27.5	59	0.00572	6.47
230.318	0.350746	0.253763	0.920895	0.000601867	28.1	57.65	0.0053	7.13
240.422	0.421986	0.278009	0.92318	0.000589638	27.7	58.6	0.00586	6.83
218.53	0.432879	0.285567	0.920745	0.000602916	28.2	56.4	0.004936	7.38
217.549	0.343766	0.294345	0.926258	0.000608539	27.7	57	0.00469	7.06
237.175	0.354088	0.29157	0.918422	0.000548642	27.9	58	0.00574	6.86
209.276	0.375327	0.238059	0.92304	0.000547327	27.5	57.6	0.00482	7.01
213.817	0.409891	0.271621	0.925665	0.000613275	27.05	57.9	0.0052	7.12
239.578	0.395699	0.291924	0.920679	0.00054498	27.1	58.9	0.005416	7.06
204.801	0.350746	0.227993	0.918398	0.000542225	27.8	55.9	0.00475	6.47
206.705	0.383889	0.299948	0.91895	0.000542485	28.2	57.9	0.004832	6.75
236.824	0.357339	0.289427	0.926082	0.000568393	27.1	57.45	0.00495	6.6
231.242	0.399574	0.24711	0.923906	0.000612886	28.075	56.4	0.0048	7.49
239.008	0.435759	0.241765	0.921901	0.000601298	27.5	56.1	0.005176	6.77
200.177	0.46853	0.34854	0.93292	0.000652308	29.2	61.6	0.006448	7.58
183.117	0.470001	0.33522	0.931533	0.000658756	28.4	61.5	0.006568	7.85
196.811	0.451332	0.419742	0.932101	0.000627293	28.3	60	0.005932	8.62
196.83	0.500959	0.375084	0.929615	0.000663619	28.5	60.3	0.00669	7.9
171.681	0.486833	0.398581	0.926873	0.000639443	28.3	60.6	0.00696	7.58
196.709	0.481182	0.337485	0.93049	0.000613645	28.4	60.9	0.006968	7.69
182.674	0.458544	0.335622	0.92682	0.000642487	28.5	59.8	0.00623	8.01
180.406	0.483155	0.40264	0.935688	0.000653574	28.725	61.1	0.00607	8.16
197.731	0.452786	0.395787	0.929272	0.000641405	28.5	59.3	0.0064	8.641
188.356	0.50961	0.338183	0.932621	0.00062103	28.8	61.075	0.005912	8.51
203.7	0.483044	0.394172	0.935171	0.000633236	28.7	60.95	0.00669	8.12
185.183	0.443488	0.34722	0.93169	0.000659104	28.5	59.5	0.00632	8.25
197.644	0.504288	0.34616	0.92673	0.000661736	28.4	60.6	0.006008	8.81
195.818	0.5037	0.408442	0.933059	0.000661061	28.3	59.6	0.006568	8.32
169.418	0.49913	0.409498	0.932273	0.000653459	28.5	59.2	0.00613	8.81
188.107	0.48483	0.387124	0.935208	0.000634177	28.5	61.3	0.0064	8.38
188.511	0.474286	0.399981	0.93021	0.000640092	28.8	60.3	0.00696	7.55
189.723	0.438927	0.394444	0.932248	0.000636568	28.4	60.1	0.006512	7.87
197.234	0.504926	0.328578	0.936376	0.000614577	29.2	61.3	0.006496	8
189.828	0.459517	0.391137	0.936831	0.000662252	28.5	60.9	0.006456	8.74
200.439	0.507676	0.357655	0.930437	0.000638443	28.3	61.1	0.006744	8.33
169.318	0.439063	0.384218	0.935289	0.00063481	28.275	60.6	0.0064	8.64
165.432	0.469342	0.367732	0.930857	0.000626227	28.6	59.2	0.00685	7.97
177.443	0.468206	0.348703	0.928672	0.000642673	28.5	60	0.00595	7.69
164.439	0.560334	0.422387	0.94124	0.000677539	29.6	63.4	0.008824	9.19
151.234	0.551956	0.496878	0.952698	0.000667015	30.5	61.7	0.00937	9.97
150.073	0.552537	0.483329	0.937905	0.00069761	29.5	62.7	0.009992	10.04
142.303	0.563106	0.46308	0.938674	0.000697374	29.55	64.2	0.009072	11.14
143.72	0.544437	0.422592	0.946174	0.000681802	29.2	62.9	0.00737	9.72
109.751	0.58929	0.473744	0.940717	0.000679706	30.5	63.7	0.008644	9.24
147.071	0.569137	0.468356	0.939895	0.000673325	29.65	63.8	0.00885	9.27
135.393	0.629465	0.494741	0.953612	0.000686334	30.4	62.9	0.0077	9.15
108.1	0.564111	0.429867	0.941619	0.000691245	29.4	63.1	0.010168	10.18
130.136	0.537615	0.485153	0.941935	0.000684918	31.4	61.8	0.009936	9.71
119.321	0.552377	0.514505	0.951245	0.000692067	30.1	63.4	0.00922	10.4
150.093	0.574169	0.507263	0.939095	0.000670558	29.5	62	0.00771	9.02
108.604	0.513574	0.457438	0.942133	0.000699342	29.7	62.5	0.00821	9.56
150.765	0.559821	0.437476	0.941402	0.000673836	33.2	62.2	0.008864	9.6
129.644	0.563708	0.508446	0.938779	0.0006697	30.4738	62.7	0.00883	9.54
106.963	0.562939	0.437702	0.941752	0.000667124	29.3	61.7	0.00707	8.96
107.08	0.528774	0.503834	0.951808	0.00066525	29.8	62.6	0.015452	9.48
116.335	0.536761	0.54107	0.941404	0.000697399	30.5	62.2	0.012276	8.95
108.5	0.585566	0.507298	0.946828	0.000679016	29.7	63.1	0.007032	10.17
144.441	0.590411	0.468733	0.951775	0.000670507	30.2	63	0.010352	10.38
131.276	0.547983	0.475624	0.943771	0.000668718	29.8	62.7	0.008436	9.09
115.887	0.550575	0.488956	0.942733	0.000673661	32.5	63.8	0.009768	9.12
149.491	0.533286	0.522847	0.946538	0.000686893	29.5	62.1	0.00818	9.53
117.756	0.590124	0.47629	0.950414	0.000675545	30.1	62.4	0.011292	10.93
30.8367	0.683606	0.598864	0.967733	0.00073339	34.5	67.2	0.015696	18.25
82.6572	0.799296	0.666214	0.978785	0.000736482	30.5	65.1	0.01056	11.97
71.5607	0.677038	0.774316	0.971276	0.000730712	33.7	64.7	0.01312	10.72
97.2543	0.697842	0.796922	0.977986	0.00070345	33.2	65.5	0.01868	12.36
93.2546	0.903658	0.908829	0.985126	0.000711157	30.5	68.9	0.01338	10.66
86.8017	0.733408	0.679242	0.960199	0.000728909	31.5	64.5	0.016208	12.2
65.8066	0.824849	0.876116	0.98265	0.000704153	37.4	66.9	0.014848	11.99
96.8041	0.684569	0.692925	0.979919	0.000739805	32.5	64.9	0.01691	16.13
104.755	0.885069	0.579789	0.980159	0.000720478	35.3	67	0.00957	10.72
63.471	0.892644	0.672461	0.966982	0.000755126	31.025	64.3	0.00727	10.43
64.45	0.672254	0.804548	0.961008	0.0007379	33.3	64.7	0.01056	13.93
98.1917	0.633796	0.685722	0.967747	0.000715224	31.2	64.4	0.012364	13.28
19.917	0.708878	0.883668	0.966017	0.000727486	31.7	65.4	0.015216	14.45
92.9609	0.723021	0.646564	0.957725	0.000716838	31.9	66	0.01333	10.81
78.919	0.82981	0.875333	0.964757	0.000727425	35.4	68.5	0.01254	10.79
51.6787	0.71566	0.743455	0.960908	0.000707178	31.8	66.4	0.018464	13.23
102.074	0.886191	0.623011	0.973744	0.000718096	30.6	66.3	0.011955	12.73
94.5751	0.640021	0.650415	0.983207	0.000753592	30.6	65.6	0.012948	11.46
98.4329	0.774025	0.889584	0.96354	0.000734354	38.3	65.5	0.01406	15.59
106.367	0.683682	0.634304	0.96057	0.000699463	30.9	65.3	0.00999	13.07
100.949	0.710996	0.681311	0.956826	0.000715215	32.5	66.6	0.01708	12.68
102.618	0.763734	0.749065	0.955924	0.000725308	33.6	65.1	0.01012	10.9
84.082	0.916851	0.645245	0.979266	0.000712172	30.575	64.5	0.010848	10.19
82.6366	0.70526	0.672494	0.974764	0.00071534	33.1	65.1	0.01175	10.84
482.106	0.134838	0.0178402	0.906325	0.000575694	13.2	46	0.0032	2.92
302.186	0.134532	0.0200246	0.920342	0.000611262	22.7	44.2	0.0029	3.32
359.567	0.148726	0.0172814	0.902201	0.000629502	22.4	48.3	0.0023	3.34
443.717	0.122126	0.0197503	0.911264	0.000550454	12.1	46.6	0.00341	3.4
331.312	0.150328	0.0167093	0.863125	0.000581955	20.7	47.6	0.0031	3.12
335.721	0.113457	0.0210163	0.919015	0.000426817	22.2	47.5	0.0032	3.28
310.442	0.135006	0.0197374	0.920464	0.000592269	22.2	43.8	0.0029	3.03
332.875	0.138807	0.0203296	0.921171	0.000423671	21.1	48.4	0.0028	3.56
387.387	0.156222	0.0211098	0.917898	0.000639826	20.5	47.5	0.0034	3.53
342.095	0.0416276	0.0205341	0.922915	0.000506323	22.2	46.1	0.0033	3.54
391.707	0.130678	0.0189468	0.911766	0.000615419	22.5	44.3	0.0024	3.41
428.013	0.152251	0.0201721	0.890206	0.000540362	22.5	47.5	0.0032	3.61
384.781	0.118479	0.0198911	0.904621	0.000373278	20.5	48.5	0.00312	3.55
304.037	0.0989496	0.0193242	0.906878	0.000611949	20.3	45.5	0.0026	3.66
332.82	0.145355	0.0195984	0.907139	0.000611029	21.8	41.7	0.0024	3.17
397.886	0.138344	0.0192906	0.907409	0.000607341	20.7	48.4	0.0032	3.53
377.502	0.144169	0.01653	0.845328	0.000464214	18.3	46.4	0.003	3.06
442.732	0.143043	0.0187135	0.870157	0.000422867	19.6	48.1	0.0028	3.3
388.514	0.109667	0.0203144	0.921162	0.000445717	23.1	46.1	0.0031	3.62
311.133	0.147055	0.0184411	0.922316	0.000522989	22.5	46.8	0.0026	3.51
341.528	0.154893	0.00258559	0.921433	0.000306406	18.9	44.4	0.00334	3.57
336.827	0.157934	0.0183285	0.843388	0.000417347	19.5	47.7	0.0027	3.29
301.042	0.122327	0.0077452	0.913922	0.000276417	18.7	47.5	0.0026	3.17
312.659	0.0567674	0.0198892	0.924479	0.000634381	19.5	48.2	0.003	3.64
281.006	0.161555	0.0234319	0.927472	0.00065349	24.1	49.9	0.0039	4.65
280.972	0.177298	0.0256631	0.924571	0.000662231	24.3	49.6	0.0038	4.89
280.677	0.165943	0.0249952	0.928381	0.000646408	23.7	51.8	0.0041	4.93
245.839	0.162925	0.0245921	0.929858	0.000655061	24.3	51.1	0.00346	4.11
240.823	0.183714	0.0235467	0.929444	0.000642273	24.2	50.8	0.0034	4.01
280.816	0.158647	0.0214806	0.933152	0.00065293	24.5	49.9	0.0038	3.79
259.476	0.175979	0.0236584	0.927741	0.00064532	23.8	51.5	0.0035	4.5
238.802	0.178526	0.0223138	0.937117	0.000671524	24.7	49.1	0.0041	4.07
247.218	0.181008	0.0241392	0.925844	0.000649521	24.5	51.7	0.00374	4.77
301.013	0.184643	0.0214197	0.935396	0.000661779	23.8	50.6	0.0041	4.27
293.91	0.184456	0.0257905	0.935456	0.000653124	24.4	51.6	0.0042	3.71
251.229	0.168034	0.0233204	0.927192	0.000642429	24.7	50.8	0.0036	3.66
261.302	0.161582	0.0239029	0.931628	0.000663792	25.2	51.4	0.0039	3.8
277.36	0.176679	0.021389	0.932869	0.000673085	24.5	50.5	0.0036	4.25
288.684	0.174416	0.0259009	0.936989	0.000643197	25.2	50.075	0.0039	4.22
253.847	0.180068	0.0228091	0.932813	0.000648193	23.6	49.6	0.0037	4.79
294.542	0.170737	0.0211785	0.934889	0.000668541	24	48.6	0.0037	5.15
262.948	0.176834	0.0246665	0.936664	0.00064295	24.5	52.3	0.0043	5.08
287.027	0.185536	0.0214695	0.936686	0.000670024	24.4	48.6	0.0039	3.92
254.521	0.180455	0.0218449	0.930302	0.000648577	23.5	52.2	0.00343	3.72667
266.521	0.184599	0.023409	0.932295	0.000668304	24.6	51.5	0.0038	3.72
291.533	0.181213	0.0223922	0.932483	0.00065787	25.2	52.4	0.0041	4.29
270.283	0.163147	0.0225949	0.936763	0.000653312	24.6	49.5	0.0039	3.73
290.228	0.177158	0.0238093	0.934915	0.000655609	25.2	50.6	0.0037	4.72
189.821	0.205088	0.0293215	0.939996	0.000699767	25.4	54.5	0.00431	6.13
224.18	0.186084	0.0288006	0.942963	0.000686051	26.3	52.7	0.0047	5.55
190.69	0.215161	0.0267633	0.945358	0.000701861	25.5	55.1	0.0044	5.37
204.68	0.207776	0.0285289	0.937542	0.000702088	26.4	52.65	0.0046	5.66
200.052	0.212017	0.0305282	0.944641	0.000699179	26.2	52.8	0.0041	6.42
187.741	0.196615	0.0302611	0.944843	0.00070039	26.8	53.3	0.0045	5.85
230.428	0.21193	0.026889	0.945388	0.000697928	25.5	55.7	0.0042	5.56
229.894	0.209323	0.0269415	0.946128	0.000693717	26.2	55.2	0.0043	5.47
212.314	0.210252	0.0285776	0.941086	0.000675864	25.6	53.4	0.0045	5.42
212.953	0.187493	0.0289704	0.942551	0.000689449	26.47	54.2	0.0044	6.04
223.775	0.194325	0.0275795	0.941406	0.000678532	26.6	54.4	0.0043	5.95
191.512	0.207192	0.0319236	0.93956	0.000697909	25.82	55.225	0.00445	6.13
194.135	0.201031	0.0297379	0.937421	0.000675665	26.15	52.7	0.0043	5.73
229.761	0.192356	0.0291787	0.944476	0.000692011	26.8	55.7	0.0046	6.24
191.355	0.209338	0.0312613	0.938322	0.000693643	25.5	53.9	0.0045	5.97
226.786	0.206698	0.0284819	0.942043	0.000703352	26.6	55.7	0.0044	5.19
235.846	0.207269	0.0267307	0.937217	0.000680636	25.4	53.1	0.0045	6.24
235.853	0.210288	0.030709	0.937364	0.000692886	25.5	54.225	0.0042	5.91
215.315	0.191195	0.0295832	0.93829	0.000695105	26.2	53.4	0.0045	6.17
209.438	0.214026	0.0277263	0.94065	0.00068004	26	55.1	0.0043	5.9
200.829	0.216022	0.0274599	0.944329	0.000694464	26.5	53.5	0.0043	6.34
215.896	0.186606	0.0328276	0.93844	0.000673504	25.8	54.6	0.0042	5.2
216.273	0.212013	0.0291168	0.937547	0.000696054	26.3	54	0.0046	5.38
213.759	0.188115	0.029287	0.943707	0.000696258	26.7	55.2	0.0042	5.84
164.929	0.241413	0.0363196	0.948742	0.00071832	27.8	57.7	0.00493	7.29
169.944	0.22017	0.0338115	0.949757	0.000719883	27.5	57.4	0.0055	6.54
176.421	0.223376	0.0353724	0.948084	0.000721015	27.2	58.9	0.0057	6.86
185.013	0.235289	0.0329013	0.947472	0.000716084	27.8	57	0.0056	7.23
172.002	0.227681	0.036393	0.950422	0.000721382	27.2	57.8	0.0052	6.71
163.957	0.218134	0.0341671	0.948081	0.000704783	27.5	57.2	0.0054	7.38
187.407	0.240249	0.0395493	0.948638	0.000717268	26.8	58.7	0.0053	6.61
172.695	0.240848	0.0377586	0.94778	0.000703851	27.6	57.2	0.0055	6.98
166.241	0.230895	0.0390372	0.949668	0.000720128	27.8	58.5	0.0058	7
166.542	0.241984	0.0408214	0.946298	0.000717201	28.2	58.5	0.0054	7.42
178.326	0.222485	0.0333935	0.949103	0.000713317	27.5	59	0.00572	6.47
176.562	0.24112	0.0354219	0.949632	0.000704523	28.1	57.65	0.0053	7.13
164.317	0.238835	0.039619	0.947513	0.000711927	27.7	58.6	0.00586	6.83
169.31	0.239234	0.0363896	0.949535	0.000723006	28.2	56.4	0.004936	7.38
171.314	0.229678	0.0354686	0.946891	0.000720849	27.7	57	0.00469	7.06
182.78	0.221374	0.0401729	0.949204	0.000704553	27.9	58	0.00574	6.86
176.966	0.240613	0.0343027	0.946881	0.000713165	27.5	57.6	0.00482	7.01
186.928	0.23161	0.0340539	0.949787	0.000718709	27.05	57.9	0.0052	7.12
166.014	0.24293	0.0340522	0.950454	0.000721725	27.1	58.9	0.005416	7.06
165.416	0.221345	0.0405324	0.947157	0.000714197	27.8	55.9	0.00475	6.47
184.024	0.231953	0.0335414	0.947616	0.000722549	28.2	57.9	0.004832	6.75
169.549	0.239121	0.0343786	0.949389	0.000720139	27.1	57.45	0.00495	6.6
177.867	0.224524	0.0329274	0.948994	0.000720975	28.075	56.4	0.0048	7.49
183.2	0.217975	0.0363659	0.947983	0.00071715	27.5	56.1	0.005176	6.77
135.35	0.28468	0.0431928	0.95267	0.000739292	29.2	61.6	0.006448	7.58
149.164	0.257977	0.0475168	0.950625	0.000740017	28.4	61.5	0.006568	7.85
133.387	0.261616	0.0451448	0.951978	0.000731987	28.3	60	0.005932	8.62
132.904	0.251613	0.0430011	0.952258	0.000737373	28.5	60.3	0.00669	7.9
160.991	0.274543	0.0493948	0.951188	0.000736968	28.3	60.6	0.00696	7.58
150.766	0.256917	0.0471928	0.951586	0.000737281	28.4	60.9	0.006968	7.69
160.588	0.255719	0.0498404	0.950935	0.00073191	28.5	59.8	0.00623	8.01
152.227	0.264108	0.0410931	0.954958	0.000732469	28.725	61.1	0.00607	8.16
154.022	0.270385	0.0457581	0.951024	0.000726314	28.5	59.3	0.0064	8.641
163.026	0.245854	0.050477	0.956041	0.000734602	28.8	61.075	0.005912	8.51
138.544	0.248148	0.0468502	0.953348	0.000733402	28.7	60.95	0.00669	8.12
152.701	0.267317	0.0444122	0.955562	0.000725783	28.5	59.5	0.00632	8.25
148.142	0.244941	0.0501689	0.956661	0.000733882	28.4	60.6	0.006008	8.81
160.023	0.26196	0.0444486	0.953816	0.00073539	28.3	59.6	0.006568	8.32
134.366	0.266539	0.0455363	0.955499	0.000739938	28.5	59.2	0.00613	8.81
141.488	0.245196	0.0481473	0.954529	0.000726996	28.5	61.3	0.0064	8.38
146.861	0.260254	0.0447371	0.951408	0.000724974	28.8	60.3	0.00696	7.55
130.282	0.2472	0.0491081	0.954088	0.000725532	28.4	60.1	0.006512	7.87
138.539	0.261971	0.0454463	0.951645	0.00073208	29.2	61.3	0.006496	8
152.451	0.284688	0.0442546	0.954675	0.000736317	28.5	60.9	0.006456	8.74
153.632	0.258047	0.0439319	0.955694	0.000730457	28.3	61.1	0.006744	8.33
158.854	0.26025	0.0502431	0.951872	0.00072989	28.275	60.6	0.0064	8.64
132.822	0.260464	0.045373	0.956004	0.000732276	28.6	59.2	0.00685	7.97
137.502	0.279462	0.0477803	0.956731	0.000733777	28.5	60	0.00595	7.69
98.5396	0.327834	0.0618481	0.958559	0.000742841	29.6	63.4	0.008824	9.19
100.006	0.306351	0.0571257	0.957536	0.000742374	30.5	61.7	0.00937	9.97
83.4671	0.304653	0.0659913	0.960479	0.000747919	29.5	62.7	0.009992	10.04
111.297	0.324026	0.0890744	0.964902	0.000741516	29.55	64.2	0.009072	11.14
117.516	0.301431	0.0909048	0.957428	0.000746757	29.2	62.9	0.00737	9.72
77.7786	0.332129	0.0754133	0.961314	0.000743128	30.5	63.7	0.008644	9.24
77.8491	0.315802	0.0607422	0.960327	0.000748607	29.65	63.8	0.00885	9.27
127.334	0.322303	0.0512783	0.966073	0.000753619	30.4	62.9	0.0077	9.15
89.7315	0.336531	0.0528138	0.959035	0.000745107	29.4	63.1	0.010168	10.18
108.314	0.305736	0.0547171	0.957268	0.00075397	31.4	61.8	0.009936	9.71
109.6	0.330612	0.0658095	0.960614	0.000750249	30.1	63.4	0.00922	10.4
127.838	0.313394	0.0715562	0.96017	0.000747114	29.5	62	0.00771	9.02
114.075	0.326461	0.0572832	0.957781	0.000752043	29.7	62.5	0.00821	9.56
127.621	0.321813	0.0510186	0.963755	0.000743972	33.2	62.2	0.008864	9.6
99.5771	0.288349	0.0971317	0.959418	0.000745374	30.4738	62.7	0.00883	9.54
93.9153	0.313821	0.0542589	0.960919	0.000746169	29.3	61.7	0.00707	8.96
120.38	0.34153	0.0558887	0.959117	0.00074307	29.8	62.6	0.015452	9.48
86.0369	0.320811	0.0703424	0.961385	0.000745364	30.5	62.2	0.012276	8.95
84.4506	0.313904	0.0547403	0.965636	0.000740962	29.7	63.1	0.007032	10.17
120.378	0.326943	0.0540877	0.958847	0.000751489	30.2	63	0.010352	10.38
120.525	0.28704	0.0844367	0.960381	0.000746104	29.8	62.7	0.008436	9.09
126.109	0.297642	0.101845	0.960368	0.000746616	32.5	63.8	0.009768	9.12
129.41	0.288404	0.0583146	0.95681	0.000741	29.5	62.1	0.00818	9.53
119.34	0.287912	0.0618683	0.962255	0.000745075	30.1	62.4	0.011292	10.93
63.0005	0.545138	0.465285	0.978592	0.000768512	34.5	67.2	0.015696	18.25
56.6902	0.373378	0.116312	0.97153	0.00076855	30.5	65.1	0.01056	11.97
48.331	0.342804	0.564887	0.987866	0.000760139	33.7	64.7	0.01312	10.72
45.4726	0.404206	0.153212	0.97631	0.000755168	33.2	65.5	0.01868	12.36
37.8179	0.470675	0.506374	0.985355	0.000754422	30.5	68.9	0.01338	10.66
65.9278	0.585386	0.271442	0.974482	0.000768233	31.5	64.5	0.016208	12.2
46.8142	0.359576	0.191575	0.982127	0.000768389	37.4	66.9	0.014848	11.99
38.4001	0.549964	0.143267	0.974357	0.00075689	32.5	64.9	0.01691	16.13
73.1973	0.399488	0.104926	0.975418	0.000811735	35.3	67	0.00957	10.72
62.8057	0.3797	0.498227	0.985791	0.00075422	31.025	64.3	0.00727	10.43
71.0211	0.406157	0.215636	0.989485	0.000775161	33.3	64.7	0.01056	13.93
53.4564	0.514432	0.126827	0.985999	0.000808045	31.2	64.4	0.012364	13.28
46.8207	0.637729	0.583618	0.983679	0.000761528	31.7	65.4	0.015216	14.45
46.6521	0.467601	0.510592	0.974377	0.000775822	31.9	66	0.01333	10.81
71.019	0.34175	0.696567	0.974837	0.000842944	35.4	68.5	0.01254	10.79
65.227	0.410959	0.10232	1.01295	0.000762435	31.8	66.4	0.018464	13.23
54.9187	0.666929	0.243179	0.970345	0.000761124	30.6	66.3	0.011955	12.73
67.2317	0.4631	0.393657	0.972044	0.000755946	30.6	65.6	0.012948	11.46
46.8532	0.460862	0.52993	0.969881	0.000774182	38.3	65.5	0.01406	15.59
34.4873	0.507965	0.392716	0.979901	0.000773566	30.9	65.3	0.00999	13.07
42.1989	0.34657	0.110774	0.987137	0.000770571	32.5	66.6	0.01708	12.68
43.1323	0.361474	0.231727	0.968962	0.000761693	33.6	65.1	0.01012	10.9
49.8119	0.732528	0.388957	0.98176	0.000788008	30.575	64.5	0.010848	10.19
76.8595	0.476944	0.644187	0.981411	0.000780648	33.1	65.1	0.01175	10.84
166.349	0.227281	0.0271666	0.932603	0.000297353	13.2	46	0.0032	2.92
186.743	0.216585	0.0264732	0.917388	0.000569598	22.7	44.2	0.0029	3.32
266.628	0.205103	0.0279514	0.922972	0.000569592	22.4	48.3	0.0023	3.34
158.295	0.214087	0.0289081	0.940091	0.000590435	12.1	46.6	0.00341	3.4
155.693	0.218984	0.0279514	0.915861	0.000566554	20.7	47.6	0.0031	3.12
182.744	0.210616	0.0132408	0.938797	0.000415118	22.2	47.5	0.0032	3.28
196.52	0.223221	0.0198211	0.916976	0.000400866	22.2	43.8	0.0029	3.03
165.348	0.122705	0.0275526	0.92212	0.000573406	21.1	48.4	0.0028	3.56
147.551	0.222435	0.0265915	0.887349	0.000260376	20.5	47.5	0.0034	3.53
144.36	0.136719	0.0281646	0.887349	0.000451837	22.2	46.1	0.0033	3.54
144.505	0.148962	0.00067172	0.939435	0.000574181	22.5	44.3	0.0024	3.41
157.495	0.205103	0.0275193	0.906415	0.000479664	22.5	47.5	0.0032	3.61
163.201	0.192201	0.0296867	0.927285	0.000396757	20.5	48.5	0.00312	3.55
317.292	0.230138	0.0296867	0.93492	0.000567125	20.3	45.5	0.0026	3.66
152.448	0.223221	0.0247423	0.888042	0.000480953	21.8	41.7	0.0024	3.17
379.655	0.226516	0.0264924	0.900228	0.000394075	20.7	48.4	0.0032	3.53
154.339	0.203967	0.0298008	0.929458	0.000569598	18.3	46.4	0.003	3.06
204.085	0.216585	0.0264732	0.938256	0.00052736	19.6	48.1	0.0028	3.3
155.994	0.173444	0.0298697	0.939435	0.000573406	23.1	46.1	0.0031	3.62
273.033	0.138401	0.0258218	0.929458	0.000572033	22.5	46.8	0.0026	3.51
164.128	0.207543	0.027674	0.878006	0.00059072	18.9	44.4	0.00334	3.57
171.577	0.203967	0.0247423	0.888042	0.000557504	19.5	47.7	0.0027	3.29
157.848	0.229729	0.0275819	0.930258	0.000415815	18.7	47.5	0.0026	3.17
337.297	0.21394	0.0281646	0.916976	0.000366775	19.5	48.2	0.003	3.64
139.908	0.231267	0.0352742	0.942078	0.000602947	24.1	49.9	0.0039	4.65
135.33	0.233174	0.0331781	0.943911	0.000613193	24.3	49.6	0.0038	4.89
135.565	0.244484	0.0317613	0.948603	0.000590772	23.7	51.8	0.0041	4.93
135.562	0.245139	0.0349197	0.952861	0.000606449	24.3	51.1	0.00346	4.11
144.091	0.246221	0.0339635	0.943953	0.000615997	24.2	50.8	0.0034	4.01
136.224	0.230921	0.0349197	0.945329	0.00059259	24.5	49.9	0.0038	3.79
108.344	0.247694	0.0336001	0.946946	0.000593671	23.8	51.5	0.0035	4.5
138.522	0.232239	0.0349944	0.942421	0.000603796	24.7	49.1	0.0041	4.07
144.062	0.252026	0.0340964	0.950363	0.00060177	24.5	51.7	0.00374	4.77
111.624	0.233174	0.033558	0.944282	0.000604079	23.8	50.6	0.0041	4.27
115.34	0.247694	0.0299783	0.953817	0.000604079	24.4	51.6	0.0042	3.71
115.648	0.248206	0.0300601	0.950832	0.000606758	24.7	50.8	0.0036	3.66
115.495	0.231267	0.0311	0.950417	0.00060801	25.2	51.4	0.0039	3.8
129.961	0.239205	0.0326181	0.950832	0.000603796	24.5	50.5	0.0036	4.25
136.377	0.247166	0.0327761	0.943953	0.00060054	25.2	50.075	0.0039	4.22
104.051	0.23489	0.0300297	0.952861	0.000590772	23.6	49.6	0.0037	4.79
143.724	0.252026	0.0333742	0.949403	0.00060801	24	48.6	0.0037	5.15
140.013	0.235559	0.0331781	0.949501	0.000608902	24.5	52.3	0.0043	5.08
138.571	0.23605	0.0349538	0.949501	0.000608643	24.4	48.6	0.0039	3.92
121.805	0.250426	0.0299783	0.950886	0.00061057	23.5	52.2	0.00343	3.72667
111.089	0.252584	0.0337468	0.942421	0.000597806	24.6	51.5	0.0038	3.72
111.089	0.247166	0.0352124	0.94937	0.000599046	25.2	52.4	0.0041	4.29
108.344	0.232239	0.0352124	0.948504	0.000608902	24.6	49.5	0.0039	3.73
133.75	0.246221	0.034507	0.945329	0.000597614	25.2	50.6	0.0037	4.72
97.8178	0.262959	0.0363378	0.96055	0.000625783	25.4	54.5	0.00431	6.13
104.051	0.259623	0.0366501	0.957125	0.000616455	26.3	52.7	0.0047	5.55
83.0596	0.269046	0.0360407	0.959238	0.000621544	25.5	55.1	0.0044	5.37
95.8514	0.276157	0.0368032	0.95797	0.000622254	26.4	52.65	0.0046	5.66
79.7148	0.276067	0.036912	0.956511	0.000631922	26.2	52.8	0.0041	6.42
98.9249	0.259623	0.0374224	0.959277	0.000630845	26.8	53.3	0.0045	5.85
81.2624	0.279059	0.0358014	0.955593	0.000625783	25.5	55.7	0.0042	5.56
81.1119	0.27469	0.037077	0.960597	0.00063183	26.2	55.2	0.0043	5.47
88.1969	0.252584	0.0366501	0.95842	0.000618172	25.6	53.4	0.0045	5.42
84.6221	0.274995	0.0363087	0.957129	0.000625476	26.47	54.2	0.0044	6.04
83.2095	0.269323	0.0363151	0.954643	0.000617057	26.6	54.4	0.0043	5.95
101.047	0.274995	0.0368032	0.957125	0.000628164	25.82	55.225	0.00445	6.13
85.2394	0.262689	0.0367105	0.96055	0.000617909	26.15	52.7	0.0043	5.73
83.0596	0.258383	0.0373629	0.956511	0.000618673	26.8	55.7	0.0046	6.24
101.047	0.272739	0.0367896	0.95842	0.000630929	25.5	53.9	0.0045	5.97
90.832	0.262247	0.0363087	0.961421	0.000630355	26.6	55.7	0.0044	5.19
84.2254	0.258383	0.0358014	0.961248	0.000630355	25.4	53.1	0.0045	6.24
85.2394	0.262247	0.0363426	0.956245	0.000617994	25.5	54.225	0.0042	5.91
81.2624	0.269046	0.037586	0.956212	0.000617799	26.2	53.4	0.0045	6.17
98.6619	0.26167	0.0371706	0.960228	0.000631757	26	55.1	0.0043	5.9
97.6034	0.26167	0.0357022	0.957129	0.000630929	26.5	53.5	0.0043	6.34
99.3715	0.275338	0.037338	0.958693	0.000630845	25.8	54.6	0.0042	5.2
90.9382	0.273567	0.0353818	0.956013	0.000618272	26.3	54	0.0046	5.38
84.6221	0.277266	0.0371706	0.958754	0.000623062	26.7	55.2	0.0042	5.84
71.8402	0.288134	0.0423744	0.965111	0.000632004	27.8	57.7	0.00493	7.29
76.1264	0.279456	0.0379914	0.965312	0.000633954	27.5	57.4	0.0055	6.54
70.0506	0.284838	0.0404732	0.964901	0.000634988	27.2	58.9	0.0057	6.86
77.1258	0.295541	0.0426132	0.962637	0.000631953	27.8	57	0.0056	7.23
69.1916	0.297722	0.0426077	0.96438	0.000632004	27.2	57.8	0.0052	6.71
70.6865	0.279059	0.0429003	0.964904	0.00064082	27.5	57.2	0.0054	7.38
73.8674	0.294948	0.0426077	0.962047	0.000634495	26.8	58.7	0.0053	6.61
73.5036	0.304515	0.0427355	0.963496	0.000640578	27.6	57.2	0.0055	6.98
68.5663	0.286226	0.0382487	0.961707	0.000634344	27.8	58.5	0.0058	7
75.646	0.299719	0.0379914	0.963306	0.000634958	28.2	58.5	0.0054	7.42
73.3287	0.297845	0.0415378	0.964441	0.00064078	27.5	59	0.00572	6.47
79.7148	0.280776	0.0414606	0.964901	0.000633868	28.1	57.65	0.0053	7.13
68.2182	0.291448	0.037891	0.963038	0.000633954	27.7	58.6	0.00586	6.83
71.8402	0.301597	0.0439517	0.964524	0.00064082	28.2	56.4	0.004936	7.38
73.5036	0.295766	0.0383558	0.962797	0.000633741	27.7	57	0.00469	7.06
68.5912	0.286226	0.039492	0.964807	0.000641717	27.9	58	0.00574	6.86
68.2045	0.293634	0.0396437	0.963792	0.000634969	27.5	57.6	0.00482	7.01
72.3963	0.303724	0.0423525	0.961707	0.000634883	27.05	57.9	0.0052	7.12
69.6798	0.27968	0.0422617	0.962859	0.000636377	27.1	58.9	0.005416	7.06
68.2182	0.298052	0.0396172	0.965163	0.000634958	27.8	55.9	0.00475	6.47
70.4565	0.302676	0.0396437	0.962276	0.000641703	28.2	57.9	0.004832	6.75
67.3438	0.304372	0.0427563	0.963128	0.000637149	27.1	57.45	0.00495	6.6
67.3937	0.301597	0.0399038	0.962406	0.000637149	28.075	56.4	0.0048	7.49
77.1761	0.297447	0.0379548	0.96507	0.000634495	27.5	56.1	0.005176	6.77
60.6909	0.334219	0.0449916	0.965558	0.000642158	29.2	61.6	0.006448	7.58
59.2282	0.319881	0.0472135	0.965489	0.00064938	28.4	61.5	0.006568	7.85
62.5579	0.31873	0.0458482	0.967589	0.000644874	28.3	60	0.005932	8.62
64.9748	0.318289	0.045892	0.966674	0.000648094	28.5	60.3	0.00669	7.9
61.9277	0.312972	0.0511893	0.966116	0.000651688	28.3	60.6	0.00696	7.58
63.1419	0.31943	0.0454235	0.967589	0.000657552	28.4	60.9	0.006968	7.69
61.8768	0.317984	0.0534254	0.967321	0.000661275	28.5	59.8	0.00623	8.01
62.6739	0.31792	0.047992	0.966322	0.000642161	28.725	61.1	0.00607	8.16
67.0552	0.308662	0.0505595	0.966744	0.000654567	28.5	59.3	0.0064	8.641
65.1248	0.311825	0.0491631	0.967078	0.000655897	28.8	61.075	0.005912	8.51
65.1248	0.328461	0.0551849	0.967295	0.000649362	28.7	60.95	0.00669	8.12
58.5832	0.325786	0.0461327	0.965879	0.000644811	28.5	59.5	0.00632	8.25
61.2439	0.333275	0.0449223	0.965489	0.000644132	28.4	60.6	0.006008	8.81
67.0552	0.315936	0.0502231	0.967146	0.000651523	28.3	59.6	0.006568	8.32
61.2439	0.332972	0.0442096	0.966474	0.000647886	28.5	59.2	0.00613	8.81
65.3054	0.309838	0.0450794	0.966594	0.000647395	28.5	61.3	0.0064	8.38
64.7686	0.32161	0.0461327	0.967486	0.000645996	28.8	60.3	0.00696	7.55
59.7985	0.307825	0.0522278	0.968195	0.000647227	28.4	60.1	0.006512	7.87
59.4226	0.332914	0.0471442	0.966322	0.000646999	29.2	61.3	0.006496	8
59.7706	0.306207	0.0540145	0.966075	0.00065801	28.5	60.9	0.006456	8.74
60.7212	0.321361	0.0472135	0.966116	0.000649362	28.3	61.1	0.006744	8.33
58.8795	0.312974	0.0448055	0.967143	0.000657561	28.275	60.6	0.0064	8.64
58.5647	0.308662	0.051164	0.967207	0.000647877	28.6	59.2	0.00685	7.97
57.31	0.305394	0.0522278	0.965505	0.000645377	28.5	60	0.00595	7.69
54.3672	0.35404	0.0774278	0.971712	0.000688025	29.6	63.4	0.008824	9.19
52.6156	0.370546	0.086276	0.969318	0.00067775	30.5	61.7	0.00937	9.97
53.2127	0.355113	0.0614432	0.968573	0.000668577	29.5	62.7	0.009992	10.04
53.3821	0.339964	0.10034	0.968285	0.000663242	29.55	64.2	0.009072	11.14
51.5468	0.364703	0.0589527	0.970513	0.000667398	29.2	62.9	0.00737	9.72
56.9825	0.365424	0.0972258	0.971682	0.000682411	30.5	63.7	0.008644	9.24
53.6325	0.37092	0.100665	0.970526	0.000683405	29.65	63.8	0.00885	9.27
55.7074	0.342698	0.11055	0.971267	0.000668447	30.4	62.9	0.0077	9.15
57.0336	0.33584	0.071209	0.970695	0.000672943	29.4	63.1	0.010168	10.18
56.0575	0.352445	0.0572391	0.972822	0.000682411	31.4	61.8	0.009936	9.71
54.5606	0.37073	0.0930686	0.968368	0.000672943	30.1	63.4	0.00922	10.4
53.0784	0.372207	0.108573	0.973939	0.000668577	29.5	62	0.00771	9.02
51.7069	0.350942	0.115407	0.972808	0.000672288	29.7	62.5	0.00821	9.56
50.5675	0.357117	0.0723306	0.968204	0.000688025	33.2	62.2	0.008864	9.6
56.7197	0.354138	0.0669547	0.968491	0.000661275	30.4738	62.7	0.00883	9.54
57.0336	0.354549	0.0599109	0.973809	0.000670373	29.3	61.7	0.00707	8.96
56.7197	0.37092	0.0589527	0.968662	0.000677454	29.8	62.6	0.015452	9.48
51.7129	0.365424	0.0781815	0.970695	0.000674443	30.5	62.2	0.012276	8.95
56.1685	0.355113	0.0614432	0.970509	0.000683935	29.7	63.1	0.007032	10.17
52.5308	0.351986	0.0653168	0.971373	0.000670832	30.2	63	0.010352	10.38
55.704	0.363084	0.10561	0.969521	0.000670832	29.8	62.7	0.008436	9.09
53.6325	0.355835	0.0781815	0.972458	0.000669417	32.5	63.8	0.009768	9.12
54.0025	0.371401	0.06055	0.969592	0.000677569	29.5	62.1	0.00818	9.53
57.2103	0.359852	0.06055	0.968285	0.000669193	30.1	62.4	0.011292	10.93
38.5646	0.641008	0.320789	0.985301	0.000692994	34.5	67.2	0.015696	18.25
36.5088	0.668311	0.414534	0.975651	0.000751291	30.5	65.1	0.01056	11.97
37.1732	0.460513	0.172707	0.980544	0.000740669	33.7	64.7	0.01312	10.72
26.4543	0.387422	0.280758	0.98462	0.000715986	33.2	65.5	0.01868	12.36
43.1669	0.566294	0.287911	0.97738	0.000733737	30.5	68.9	0.01338	10.66
32.5579	0.386217	0.459493	0.976688	0.000734068	31.5	64.5	0.016208	12.2
48.4308	0.649761	0.707913	0.974612	0.000697513	37.4	66.9	0.014848	11.99
48.3164	0.533465	0.251679	0.979842	0.000755781	32.5	64.9	0.01691	16.13
45.1932	0.387084	0.574604	0.983835	0.000695574	35.3	67	0.00957	10.72
37.4203	0.43252	0.496452	0.97639	0.000711473	31.025	64.3	0.00727	10.43
42.779	0.748606	0.235128	0.975909	0.000731932	33.3	64.7	0.01056	13.93
41.1553	0.438943	0.120404	0.976763	0.00072188	31.2	64.4	0.012364	13.28
32.5579	0.431398	0.436722	0.985981	0.000733614	31.7	65.4	0.015216	14.45
37.6935	0.54873	0.515758	0.973989	0.000726301	31.9	66	0.01333	10.81
37.4203	0.513343	0.234411	0.975395	0.000736846	35.4	68.5	0.01254	10.79
47.9924	0.393408	0.129757	0.976938	0.00072428	31.8	66.4	0.018464	13.23
46.4967	0.401196	0.154635	0.977628	0.000703745	30.6	66.3	0.011955	12.73
50.5675	0.393679	0.206894	0.974054	0.000700061	30.6	65.6	0.012948	11.46
35.9591	0.620011	0.507386	0.978364	0.000747696	38.3	65.5	0.01406	15.59
48.3164	0.384761	0.636329	0.978085	0.0007268	30.9	65.3	0.00999	13.07
45.8661	0.579393	0.271325	0.976541	0.000688778	32.5	66.6	0.01708	12.68
37.1732	0.37675	0.148221	0.980207	0.000706482	33.6	65.1	0.01012	10.9
50.4136	0.511636	0.153652	0.978989	0.000733467	30.575	64.5	0.010848	10.19
43.1669	0.432646	0.260727	0.975467	0.000818098	33.1	65.1	0.01175	10.84
